# Supplementary material for: Dual Opioid–Neuropeptide FF Small Molecule Ligands Demonstrate Analgesia with Reduced Tolerance Liabilities
Source: Molecules. 2025 Jul 3;30(13):2851. doi: 10.3390/molecules30132851 (PMC12251305; doi:10.3390/molecules30132851)
Supplement: Supplementary file 1 [file molecules-30-02851-s001.zip]

Archive with 1 entries (1 files):
- molecules-3717547-supplementary.pdf
